# Supplementary material for: Inhibition of GRP78 abrogates radioresistance in oropharyngeal carcinoma cells after EGFR inhibition by cetuximab
Source: PLoS One. 2017 Dec 12;12(12):e0188932. doi: 10.1371/journal.pone.0188932 (PMC5726659; doi:10.1371/journal.pone.0188932)
Supplement: S1 Fig — (ZIP) [file pone.0188932.s001.zip]

Archive with 29 entries (26 files):
- support file fig.1/
- support file fig.1/A.xlsx
- support file fig.1/B/
- support file fig.1/B/De actin.tif
- support file fig.1/B/De ATF6.tif
- support file fig.1/B/De eIF.tif
- support file fig.1/B/De erol-1a.tif
- support file fig.1/B/De ERP57.tif
- support file fig.1/B/De GRP78.tif
- support file fig.1/B/De IRE.tif
- support file fig.1/B/De PDI.tif
- support file fig.1/B/De PERK.tif
- support file fig.1/B/DexBP1s.tif
- support file fig.1/B/FaDu actin.tif
- support file fig.1/B/FaDu ATF6.tif
- support file fig.1/B/FaDu eIF.tif
- support file fig.1/B/FaDu erol-1a.tif
- support file fig.1/B/FaDu ERP57.tif
- support file fig.1/B/FaDu GRP78.tif
- support file fig.1/B/FaDu IRE.tif
- support file fig.1/B/FaDu PDI.tif
- support file fig.1/B/FaDu PERK.tif
- support file fig.1/B/FaDu xBP1s.tif
- support file fig.1/C/
- support file fig.1/C/De actin.tif
- support file fig.1/C/De GRP78.tif
- support file fig.1/C/FaDu actin.tif
- support file fig.1/C/FaDu GRP78.tif
- support file fig.1/D.xlsx
