# Supplementary material for: Inhibition of GRP78 abrogates radioresistance in oropharyngeal carcinoma cells after EGFR inhibition by cetuximab
Source: PLoS One. 2017 Dec 12;12(12):e0188932. doi: 10.1371/journal.pone.0188932 (PMC5726659; doi:10.1371/journal.pone.0188932)
Supplement: S1 Fig — (ZIP) [file pone.0188932.s001.zip › support file fig.1/A.xlsx]

## Sheet: CTX clone
	FaDu
	Dose	Con			CTX 50μg/ml
	0	1	1	1	1	1	1
	2	0.73	0.76	0.85	0.72	0.74	0.78
	4	0.35	0.41	0.2	0.29	0.35	0.17
	6	0.06	0.1	0.11	0.05	0.06	0.09
	Best-fit values
	k	0.6315	0.72		D0	1.58353			1.38889
	N	4.737	4.592		SER	1.14014
	Std. Error				SF2	0.78			0.746667
	k	0.09691	0.04397		Dq	2.01506			1.85282
	N	1.569	0.5942
	95% Confidence Intervals
	k	0.4156 to 0.8474	0.6220 to 0.8180
	N	1.242 to 8.233	3.268 to 5.916
	Goodness of Fit
	Degrees of Freedom	10	10
	R square	0.9619	0.9952
	Absolute Sum of Squares	0.06117	0.008096
	Sy.x	0.07821	0.02845
	Number of points
	Analyzed	12	12
De	Dose	Con			CTX 50μg/ml			CTX 100μg/ml
	0	1	1	1	1	1	1	1	1	1
	2	0.7	0.59	0.76	0.63	0.68	0.71	0.69	0.66	0.72
	4	0.29	0.24	0.2	0.28	0.43	0.11	0.2	0.3	0.19
	6	0.06	0.09	0.03	0.02	0.08	0.06	0.01	0.14	0.05
	Best-fit values
	k	0.6655	0.6152	0.6888		D0	1.50263			1.62549	1.4518
	N	3.763	3.29	4.023		SER	0.924418	1.03501
	Std. Error					SF2	0.683333			0.673333	0.693333
	k	0.06814	0.1076	0.06506		Dq	1.73243			1.6767	1.76483
	N	0.7704	1.103	0.7751
	95% Confidence Intervals
	k	0.5137 to 0.8173	0.3756 to 0.8549	0.5439 to 0.8338
	N	2.046 to 5.479	0.8330 to 5.747	2.296 to 5.750
	Goodness of Fit
	Degrees of Freedom	10	10	10
	R square	0.9873	0.9638	0.9891
	Absolute Sum of Squares	0.02099	0.05967	0.01812
	Sy.x	0.04581	0.07725	0.04257
	Number of points
	Analyzed	12	12	12

## Sheet: support data
cell	cycling	IR	number	clone1	clone2	clone3	clone mean	survival fraction	realative SF
FaDu-1	control	0	200	64	75	45	61.3333	0.306667	1
		2	200	47	34	53	44.6667	0.223333	0.728261
		4	600	51	77	65	64.3333	0.107222	0.349638
		6	2000	38	25	47	36.6667	0.0183333	0.0597826
	CTX 50	0	200	63	52	71	62	0.31	1
		2	200	54	44	36	44.6667	0.223333	0.72043
		4	600	63	51	47	53.6667	0.0894444	0.28853
		6	2000	23	36	34	31	0.0155	0.05
FaDu-2	control	0	200	57	64	43	54.6667	0.273333	1
		2	200	49	31	45	41.6667	0.208333	0.762195
		4	600	58	65	78	67	0.111667	0.408537
		6	2000	42	65	57	54.6667	0.0273333	0.1
	CTX 50	0	200	69	51	76	65.3333	0.326667	1
		2	200	52	58	35	48.3333	0.241667	0.739796
		4	600	81	59	66	68.6667	0.114444	0.35034
		6	2000	26	34	58	39.3333	0.0196667	0.0602041
FaDu-3	control	0	200	77	56	63	65.3333	0.326667	1
		2	200	56	47	64	55.6667	0.278333	0.852041
		4	600	51	27	43	40.3333	0.0672222	0.205782
		6	2000	70	84	62	72	0.036	0.110204
	CTX 50	0	200	63	56	84	67.6667	0.338333	1
		2	200	49	33	76	52.6667	0.263333	0.778325
		4	600	22	47	35	34.6667	0.0577778	0.170772
		6	2000	79	46	58	61	0.0305	0.0901478
De-1	control	0	400	53	62	45	53.3333	0.133333	1
		2	500	48	39	53	46.6667	0.0933333	0.7
		4	1000	47	25	44	38.6667	0.0386667	0.29
		6	4000	39	31	26	32	0.008	0.06
	CTX 50μg/ml	0	200	47	59	61	55.6667	0.278333	1
		2	500	104	73	86	87.6667	0.175333	0.62994
		4	1000	68	93	73	78	0.078	0.28024
		6	4000	22	31	14	22.3333	0.00558333	0.0200599
	CTX 100μg/ml	0	200	45	62	73	60	0.3	1
		2	500	104	91	116	103.667	0.207333	0.691111
		4	1000	66	53	61	60	0.06	0.2
		6	4000	11	10	16	12.3333	0.00308333	0.0102778
De-2	control	0	400	69	47	54	56.6667	0.141667	1
		2	500	47	34	44	41.6667	0.0833333	0.588235
		4	1000	25	41	36	34	0.034	0.24
		6	4000	51	37	65	51	0.01275	0.09
	CTX 50μg/ml	0	200	75	47	62	61.3333	0.306667	1
		2	500	106	95	113	104.667	0.209333	0.682609
		4	1000	147	114	135	132	0.132	0.430435
		6	4000	87	112	95	98	0.0245	0.0798913
	CTX 100μg/ml	0	200	51	49	59	53	0.265	1
		2	500	69	87	106	87.3333	0.174667	0.659119
		4	1000	92	79	68	79.6667	0.0796667	0.300629
		6	4000	164	128	153	148.333	0.0370833	0.139937
De-3	control	0	400	74	39	58	57	0.1425	1
		2	500	58	62	43	54.3333	0.108667	0.762573
		4	1000	40	19	27	28.6667	0.0286667	0.20117
		6	4000	13	17	21	17	0.00425	0.0298246
	CTX 50μg/ml	0	200	66	47	58	57	0.285	1
		2	500	84	93	127	101.333	0.202667	0.711111
		4	1000	48	27	19	31.3333	0.0313333	0.109942
		6	4000	67	81	57	68.3333	0.0170833	0.0599415
	CTX 100μg/ml	0	200	68	52	67	62.3333	0.311667	1
		2	500	101	144	92	112.333	0.224667	0.720856
		4	1000	75	68	35	59.3333	0.0593333	0.190374
		6	4000	62	47	78	62.3333	0.0155833	0.05
