# Supplementary material for: Inhibition of GRP78 abrogates radioresistance in oropharyngeal carcinoma cells after EGFR inhibition by cetuximab
Source: PLoS One. 2017 Dec 12;12(12):e0188932. doi: 10.1371/journal.pone.0188932 (PMC5726659; doi:10.1371/journal.pone.0188932)
Supplement: S1 Fig — (ZIP) [file pone.0188932.s001.zip › support file fig.1/D.xlsx]

## Sheet: PCR
GRP78	Fadu	1	2	3	Mean	SD		P
	Cycling	1	1	1	1	0
	CTX	0.92	1.25	1.17	1.11333	0.172143
	Radiation 1h	1.73	1.16	1.22	1.37	0.313209
	IR+CTX	0.95	0.8	0.66	0.803333	0.145029		0.0466962
	Detroit562	1	2	3
	Cycling	1	1	1	1	0
	EGFR siRNA	1.06	1.27	1.3	1.21	0.130767
	Radiation 1h	1.73	1.26	1.32	1.43667	0.255799
	EGFR siRNA+IR	1.88	1.17	1.1	1.38333	0.431548		0.862862
GRP78		Control	CTX 50μg/ml	IR 5Gy	IR+CTX				SD	Control	CTX 50μg/ml	IR 5Gy	IR+CTX	P
	FaDu	1	1.11	1.37	0.8					0	0.17	0.31	0.15	0.009
	Detroit	1	1.21	1.44	1.38					0	0.13	0.26	0.43	0.05

## Sheet: supportive data
cell	cycling	B-action	ct1mean	ct2mean	ct3mean	BIP	ct1	ct2	ct3	△ct1	△ct2	△ct3	△△ct1	△△ct2	△△ct3	fold1	fold2	fold3
FaDu	Cycling		13.66	12.8	13.84		18.81	17.99	17.61	5.15	5.19	3.77	0	0	0	1	1	1
FaDu	CTX		13.99	13.65	14.1		19.26	18.52	17.64	5.27	4.87	3.54	0.12	-0.32	-0.23	0.920188	1.24833	1.17283
FaDu	Radiation 1h		13.2	13.47	13.72		17.56	18.45	17.2	4.36	4.98	3.48	-0.79	-0.21	-0.29	1.72907	1.15669	1.22264
FaDu	IR+CTX		13.17	13.67	13.44		18.39	19.18	17.81	5.22	5.51	4.37	0.07	0.32	0.6	0.952638	0.80107	0.659754
DE	Cycling		12.49	13.19	14.27		18.8	18.15	18.13	6.31	4.96	3.86	0	0	0	1	1	1
DE	EGFR siRNA		13.53	13.69	14.02		19.76	18.3	17.5	6.23	4.61	3.48	-0.08	-0.35	-0.38	1.05702	1.27456	1.30134
DE	Radiation 1h		13.83	13.74	13.21		19.35	18.37	16.67	5.52	4.63	3.46	-0.79	-0.33	-0.4	1.72907	1.25701	1.31951
DE	EGFR siRNA+IR		13.51	14.1	14.56		18.91	18.83	18.28	5.4	4.73	3.72	-0.91	-0.23	-0.14	1.87905	1.17283	1.10191
B-action	CT1								GRP78	CT1
cell	cycling	ct1-1	ct1-2	ct1-3	ct1mean				cell	cycling	ct1-1	ct1-2	ct1-3	ct1mean
FaDu	control	12.74	13.87	13.44	13.655				FaDu	Cycling	18.72	18.9	18.15	18.81
FaDu	CTX	14.19	14.01	13.76	13.9867				FaDu	CTX	19.43	19.04	19.3	19.2567
FaDu	Radiation 1h	13.24	12.76	13.61	13.2033				FaDu	Radiation 1h	17.69	17.42	18.22	17.555
FaDu	IR+CTX	12.87	13.2	13.44	13.17				FaDu	IR+CTX	18.6	18.24	18.33	18.39
DE	Cycling	12.65	12.33	13.04	12.49				DE	Cycling	18.96	18.75	18.7	18.8033
DE	EGFR siRNA	13.34	12.33	13.71	13.525				DE	EGFR siRNA	19.91	20.76	19.61	19.76
DE	Radiation 1h	13.84	13.68	13.98	13.8333				DE	Radiation 1h	19.52	19.35	19.18	19.35
DE	EGFR siRNA+IR	13.25	13.73	13.55	13.51				DE	EGFR siRNA+IR	18.81	18.92	19	18.91
B-action	CT2								GRP78	CT2
cell	cycling	ct2-1	ct2-2	ct2-3	ct2mean				cell	cycling	ct2-1	ct2-2	ct2-3	ct2mean
FaDu	Cycling	12.79	13.04	12.55	12.795				FaDu	Cycling	18.28	17.99	17.71	17.9933
FaDu	CTX	13.42	13.92	13.6	13.6467				FaDu	CTX	18.77	18.33	18.46	18.52
FaDu	Radiation 1h	13.32	13.61	14.3	13.465				FaDu	Radiation 1h	18.23	19.4	18.67	18.45
FaDu	IR+CTX	13.64	13.59	13.77	13.6667				FaDu	IR+CTX	19.34	19.17	19.02	19.1767
DE	Cycling	13.05	13.17	13.35	13.19				DE	Cycling	18.33	18.14	17.98	18.15
DE	EGFR siRNA	13.57	13.81	13.14	13.69				DE	EGFR siRNA	18.45	18.14	19.04	18.295
DE	Radiation 1h	13.57	13.7	13.96	13.7433				DE	Radiation 1h	17.64	18.53	18.2	18.365
DE	EGFR siRNA+IR	14.06	13.93	14.32	14.1033				DE	EGFR siRNA+IR	18.65	19	18.84	18.83
B-action	CT3								GRP78	CT3
cell	cycling	ct2-1	ct2-2	ct2-3	ct2mean				cell	cycling	ct2-1	ct2-2	ct2-3	ct2mean
FaDu	Cycling	14.1	13.61	13.8	13.8367				FaDu	Cycling	17.31	17.58	17.94	17.61
FaDu	CTX	14.23	13.96	13.13	14.095				FaDu	CTX	17.88	17.65	17.38	17.6367
FaDu	Radiation 1h	13.7	13.84	13.62	13.72				FaDu	Radiation 1h	18.22	17.3	17.09	17.195
FaDu	IR+CTX	13.78	13.42	13.12	13.44				FaDu	IR+CTX	18.08	17.71	17.65	17.8133
DE	Cycling	14.55	14.24	14.03	14.2733				DE	Cycling	18.12	18.28	18	18.1333
DE	EGFR siRNA	13.89	14.89	14.15	14.02				DE	EGFR siRNA	17.73	17.41	17.35	17.4967
DE	Radiation 1h	13.11	13.17	13.34	13.2067				DE	Radiation 1h	17.03	16.33	16.64	16.6667
DE	EGFR siRNA+IR	13.78	14.76	14.35	14.555				DE	EGFR siRNA+IR	18.23	18.08	18.49	18.2667
