# Supplementary material for: Inhibition of GRP78 abrogates radioresistance in oropharyngeal carcinoma cells after EGFR inhibition by cetuximab
Source: PLoS One. 2017 Dec 12;12(12):e0188932. doi: 10.1371/journal.pone.0188932 (PMC5726659; doi:10.1371/journal.pone.0188932)
Supplement: S2 Fig — (ZIP) [file pone.0188932.s002.zip]

Archive with 12 entries (9 files):
- support file fig.2/
- support file fig.2/A/
- support file fig.2/A/De actin.tif
- support file fig.2/A/De GRP78.tif
- support file fig.2/A/FaDu actin.tif
- support file fig.2/A/FaDu GRP78.tif
- support file fig.2/B/
- support file fig.2/B/De actin.tif
- support file fig.2/B/De GRP78.tif
- support file fig.2/B/FaDu actin.tif
- support file fig.2/B/FaDu GRP78.tif
- support file fig.2/C.xlsx
