# Supplementary material for: Inhibition of GRP78 abrogates radioresistance in oropharyngeal carcinoma cells after EGFR inhibition by cetuximab
Source: PLoS One. 2017 Dec 12;12(12):e0188932. doi: 10.1371/journal.pone.0188932 (PMC5726659; doi:10.1371/journal.pone.0188932)
Supplement: S2 Fig — (ZIP) [file pone.0188932.s002.zip › support file fig.2/C.xlsx]

## Sheet: GRP78
FaDu
Dose	Negative siRNA			GRP78 siRNA
0	1	1	1	1	1	1
2	0.77	0.72	0.85	0.69	0.68	0.6
4	0.32	0.44	0.2	0.16	0.14	0.25
6	0.06	0.08	0.13	0.04	0.03	0.08
单击多靶模型				Negative siRNA			GRP78 siRNA
Best-fit values
k	0.6379	0.76		D0	1.56764			1.31579
N	4.655	4.481		SER	1.19141
Std. Error				SF2	0.865714			0.656667
k	0.07232	0.06371		Dq	1.98752			1.77428
N	1.131	0.7917
95% Confidence Intervals
k	0.4768 to 0.7991	0.6181 to 0.9020
N	2.136 to 7.174	2.717 to 6.245
Goodness of Fit
Degrees of Freedom	10	10
R square	0.9794	0.9924
Absolute Sum of Squares	0.03286	0.01314
Sy.x	0.05733	0.03625
Number of points
Analyzed	12	12
De
Dose	Negative siRNA			GRP78 siRNA
0	1	1	1	1	1	1
2	0.75	0.64	0.69	0.5	0.54	0.4
4	0.3	0.23	0.2	0.06	0.15	0.11
6	0.08	0.05	0.05	0.05	0.007	0.03
单击多靶模型				Negative siRNA			GRP78 siRNA
Best-fit values
k	0.6779	0.8197		D0	1.47514			1.21996
N	3.979	3.026		SER	1.20918
Std. Error				SF2	0.693333			0.48
k	0.05191	0.1145		Dq	1.76979			1.30606
N	0.6192	0.8549
95% Confidence Intervals
k	0.5623 to 0.7936	0.5646 to 1.075
N	2.599 to 5.359	1.122 to 4.931
Goodness of Fit
Degrees of Freedom	10	10
R square	0.9927	0.9913
Absolute Sum of Squares	0.01211	0.01557
Sy.x	0.0348	0.03946
Number of points
Analyzed	12	12

## Sheet: supportive data
cell	cycling	IR	number	clone1	clone2	clone3	clone mean	survival fraction	realative SF
FaDu-1	Negative siRNA	0	200	70	55	49	58	0.29	1
		2	200	32	59	43	44.6667	0.223333	0.770115
		4	600	45	67	55	55.6667	0.0927778	0.319923
		6	2000	26	33	45	34.6667	0.0173333	0.0597701
	GRP78 siRNA	0	200	58	60	63	60.3333	0.301667	1
		2	200	43	30	52	41.6667	0.208333	0.690608
		4	600	40	20	28	29.3333	0.0488889	0.162063
		6	2000	19	23	30	24	0.012	0.039779
FaDu-2	Negative siRNA	0	200	40	69	57	55.3333	0.276667	1
		2	200	47	30	43	40	0.2	0.722892
		4	600	75	66	78	73	0.121667	0.439759
		6	2000	55	35	42	44	0.022	0.0795181
	GRP78 siRNA	0	200	43	52	62	52.3333	0.261667	1
		2	200	44	36	27	35.6667	0.178333	0.681529
		4	600	27	17	22	22	0.0366667	0.140127
		6	2000	22	14	11	15.6667	0.00783333	0.0299363
FaDu-3	Negative siRNA	0	200	51	61	40	50.6667	0.253333	1
		2	200	44	36	49	43	0.215	0.848684
		4	600	23	29	39	30.3333	0.0505556	0.199561
		6	2000	53	78	67	66	0.033	0.130263
	GRP78 siRNA	0	200	65	44	52	53.6667	0.268333	1
		2	200	37	34	26	32.3333	0.161667	0.602484
		4	600	48	41	32	40.3333	0.0672222	0.250518
		6	2000	33	45	51	43	0.0215	0.0801242
De-1	Negative siRNA	0	400	51	45	42	46	0.115	1
		2	500	42	35	53	43.3333	0.0866667	0.753623
		4	1000	30	32	42	34.6667	0.0346667	0.301449
		6	4000	52	36	22	36.6667	0.00916667	0.0797101
	GRP78 siRNA	0	200	43	39	54	45.3333	0.226667	1
		2	500	48	56	66	56.6667	0.113333	0.5
		4	1000	17	10	14	13.6667	0.0136667	0.0602941
		6	4000	33	42	49	41.3333	0.0103333	0.0455882
De-2	Negative siRNA	0	400	51	46	40	45.6667	0.114167	1
		2	500	34	30	46	36.6667	0.0733333	0.642336
		4	1000	25	18	36	26.3333	0.0263333	0.230657
		6	4000	18	29	21	22.6667	0.00566667	0.049635
	GRP78 siRNA	0	200	45	43	40	42.6667	0.213333	1
		2	500	47	71	55	57.6667	0.115333	0.540625
		4	1000	30	27	39	32	0.032	0.15
		6	4000	5	8	6	6.33333	0.00158333	0.00742188
De-3	Negative siRNA	0	400	48	42	39	43	0.1075	1
		2	500	27	38	46	37	0.074	0.688372
		4	1000	28	17	20	21.6667	0.0216667	0.20155
		6	4000	29	15	21	21.6667	0.00541667	0.0503876
	GRP78 siRNA	0	200	50	40	43	44.3333	0.221667	1
		2	500	45	36	52	44.3333	0.0886667	0.4
		4	1000	19	24	29	24	0.024	0.108271
		6	4000	20	31	39	30	0.0075	0.0338346
