# Supplementary material for: Inhibition of GRP78 abrogates radioresistance in oropharyngeal carcinoma cells after EGFR inhibition by cetuximab
Source: PLoS One. 2017 Dec 12;12(12):e0188932. doi: 10.1371/journal.pone.0188932 (PMC5726659; doi:10.1371/journal.pone.0188932)
Supplement: S4 Fig — (ZIP) [file pone.0188932.s004.zip]

Archive with 13 entries (11 files):
- support file fig4/
- support file fig4/A.xlsx
- support file fig4/B/
- support file fig4/B/De actin.tif
- support file fig4/B/De Bcl-2.tif
- support file fig4/B/De EGR1.tif
- support file fig4/B/De PARP.tif
- support file fig4/B/FaDu actin.tif
- support file fig4/B/FaDu Bcl-2.tif
- support file fig4/B/FaDu EGR1.tif
- support file fig4/B/FaDu PARP.tif
- support file fig4/C.xlsx
- support file fig4/D.xlsx
