# Supplementary material for: Inhibition of GRP78 abrogates radioresistance in oropharyngeal carcinoma cells after EGFR inhibition by cetuximab
Source: PLoS One. 2017 Dec 12;12(12):e0188932. doi: 10.1371/journal.pone.0188932 (PMC5726659; doi:10.1371/journal.pone.0188932)
Supplement: S4 Fig — (ZIP) [file pone.0188932.s004.zip › support file fig4/A.xlsx]

## Sheet: cloning
	FaDu
	Dose	Con			Ly294002 20μmol/L			3-MA 5mmol/L
	0	1	1	1	1	1	1	1	1	1
	2	0.78	0.75	0.85	0.73	0.71	0.79	0.7	0.67	0.76
	4	0.33	0.4	0.26	0.27	0.32	0.24	0.25	0.28	0.2
	6	0.09	0.06	0.14	0.08	0.03	0.05	0.06	0.03	0.06
	单击多靶模型
	Best-fit values
	k	0.6354	0.6948	0.7121		D0	1.57381	1.43926	1.4043
	N	4.811	4.8	4.521		SER		1.09348	1.12071
	Std. Error					SF2	0.793333	0.743333	0.71
	k	0.05343	0.04371	0.04479		Dq	2.02441	1.93275	1.84827
	N	0.8779	0.6501	0.5999
	95% Confidence Intervals
	k	0.5163 to 0.7544	0.5974 to 0.7922	0.6123 to 0.8119
	N	2.855 to 6.767	3.352 to 6.248	3.184 to 5.857
	Goodness of Fit
	Degrees of Freedom	10	10	10
	R square	0.9882	0.9943	0.9949
	Absolute Sum of Squares	0.01847	0.009524	0.008618
	Sy.x	0.04298	0.03086	0.02936
	Number of points
	Analyzed	12	12	12
De	Dose	Con			Ly294002 20μmol/L			3-MA 5mmol/L
	0	1	1	1	1	1	1	1	1	1
	2	0.69	0.63	0.72	0.64	0.55	0.66	0.52	0.6	0.57
	4	0.27	0.26	0.19	0.23	0.18	0.18	0.18	0.16	0.11
	6	0.07	0.08	0.05	0.04	0.03	0.03	0.03	0.05	0.01
	单击多靶模型
	Best-fit values
	k	0.658	0.7126	0.7732		D0	1.51976	1.40331	1.29333
	N	3.653	3.504	3.462		SER		1.08298	1.17508
	Std. Error					SF2	0.68	0.616667	0.563333
	k	0.04315	0.05515	0.05718		Dq	1.7141	1.59274	1.49906
	N	0.4748	0.5373	0.5152
	95% Confidence Intervals
	k	0.5619 to 0.7542	0.5897 to 0.8354	0.6458 to 0.9006
	N	2.595 to 4.711	2.307 to 4.702	2.314 to 4.610
	Goodness of Fit
	Degrees of Freedom	10	10	10
	R square	0.9948	0.9945	0.9962
	Absolute Sum of Squares	0.008485	0.009452	0.006702
	Sy.x	0.02913	0.03074	0.02589
	Number of points
	Analyzed	12	12	12

## Sheet: supportive data
cell	cycling	IR	number	clone1	clone2	clone3	clone mean	survival fraction	realative SF
FaDu-1	control	0	200	58	51	54	54.3333	0.271667	1
		2	200	44	33	50	42.3333	0.211667	0.779141
		4	600	62	47	52	53.6667	0.0894444	0.329243
		6	2000	41	48	58	49	0.0245	0.090184
	Ly294002 20μmol/L	0	200	54	62	40	52	0.26	1
		2	200	45	36	33	38	0.19	0.730769
		4	600	36	50	40	42	0.07	0.269231
		6	2000	49	43	32	41.3333	0.0206667	0.0794872
	3-MA 5mmol/L	0	200	62	57	45	54.6667	0.273333	1
		2	200	41	36	38	38.3333	0.191667	0.70122
		4	600	41	38	44	41	0.0683333	0.25
		6	2000	28	32	39	33	0.0165	0.0603659
FaDu-2	control	0	200	54	44	61	53	0.265	1
		2	200	39	46	34	39.6667	0.198333	0.748428
		4	600	70	57	64	63.6667	0.106111	0.400419
		6	2000	32	26	37	31.6667	0.0158333	0.0597484
	Ly294002 20μmol/L	0	200	59	49	53	53.6667	0.268333	1
		2	200	41	39	34	38	0.19	0.708075
		4	600	52	43	59	51.3333	0.0855556	0.318841
		6	2000	15	19	14	16	0.008	0.0298137
	3-MA 5mmol/L	0	200	47	52	60	53	0.265	1
		2	200	43	29	35	35.6667	0.178333	0.672956
		4	600	35	57	42	44.6667	0.0744444	0.280922
		6	2000	19	14	12	15	0.0075	0.0283019
FaDu-3	control	0	200	52	59	47	52.6667	0.263333	1
		2	200	52	42	40	44.6667	0.223333	0.848101
		4	600	45	38	40	41	0.0683333	0.259494
		6	2000	65	76	78	73	0.0365	0.138608
	Ly294002 20μmol/L	0	200	58	48	63	56.3333	0.281667	1
		2	200	39	43	51	44.3333	0.221667	0.786982
		4	600	49	40	34	41	0.0683333	0.242604
		6	2000	30	25	31	28.6667	0.0143333	0.0508876
	3-MA 5mmol/L	0	200	46	55	49	50	0.25	1
		2	200	37	31	46	38	0.19	0.76
		4	600	27	29	35	30.3333	0.0505556	0.202222
		6	2000	24	37	29	30	0.015	0.06
De-1	control	0	200	48	45	52	48.3333	0.241667	1
		2	200	46	30	24	33.3333	0.166667	0.689655
		4	600	40	45	33	39.3333	0.0655556	0.271264
		6	4000	67	49	74	63.3333	0.0158333	0.0655172
	Ly294002 20μmol/L	0	200	43	59	52	51.3333	0.256667	1
		2	200	30	44	25	33	0.165	0.642857
		4	600	40	31	35	35.3333	0.0588889	0.229437
		6	4000	43	30	51	41.3333	0.0103333	0.0402597
	3-MA 5mmol/L	0	200	51	43	54	49.3333	0.246667	1
		2	200	20	36	21	25.6667	0.128333	0.52027
		4	600	30	22	28	26.6667	0.0444444	0.18018
		6	4000	22	38	31	30.3333	0.00758333	0.0307432
De-2	control	0	200	55	50	48	51	0.255	1
		2	200	34	27	35	32	0.16	0.627451
		4	600	35	40	44	39.6667	0.0661111	0.259259
		6	4000	61	89	84	78	0.0195	0.0764706
	Ly294002 20μmol/L	0	200	37	52	48	45.6667	0.228333	1
		2	200	33	19	23	25	0.125	0.547445
		4	600	19	29	25	24.3333	0.0405556	0.177616
		6	4000	29	16	32	25.6667	0.00641667	0.0281022
	3-MA 5mmol/L	0	200	52	41	45	46	0.23	1
		2	200	30	21	32	27.6667	0.138333	0.601449
		4	600	23	19	24	22	0.0366667	0.15942
		6	4000	48	33	59	46.6667	0.0116667	0.0507246
De-3	control	0	200	48	47	43	46	0.23	1
		2	200	44	29	26	33	0.165	0.717391
		4	600	20	34	25	26.3333	0.0438889	0.190821
		6	4000	46	30	62	46	0.0115	0.05
	Ly294002 20μmol/L	0	200	52	38	45	45	0.225	1
		2	200	40	28	21	29.6667	0.148333	0.659259
		4	600	25	30	18	24.3333	0.0405556	0.180247
		6	4000	23	32	27	27.3333	0.00683333	0.0303704
	3-MA 5mmol/L	0	200	47	57	48	50.6667	0.253333	1
		2	200	26	25	36	29	0.145	0.572368
		4	600	20	11	19	16.6667	0.0277778	0.109649
		6	4000	10	7	14	10.3333	0.00258333	0.0101974
