# Supplementary material for: Inhibition of GRP78 abrogates radioresistance in oropharyngeal carcinoma cells after EGFR inhibition by cetuximab
Source: PLoS One. 2017 Dec 12;12(12):e0188932. doi: 10.1371/journal.pone.0188932 (PMC5726659; doi:10.1371/journal.pone.0188932)
Supplement: S4 Fig — (ZIP) [file pone.0188932.s004.zip › support file fig4/C.xlsx]

## Sheet: proliferation
FaDu	72h
	1	2	3	mean	SD	P				Control	Ly294002 20μmol/L	3-MA 5mmol/L	IR 5Gy	IR+Ly294002	IR+3-MA
Control	100	100	100	100	0				FaDu	100	94.2012	90.6062	93.0457	84.9765	81.2484
Ly294002 20μmol/L	90.3347	97.0391	95.2297	94.2012	3.4685				Detroit	100	94.1457	90.8971	89.9663	81.7602	79.9957
3-MA 5mmol/L	92.3385	95.0279	84.4523	90.6062	5.49651
IR 5Gy	91.3956	97.9888	89.7527	93.0457	4.35899
IR+Ly294002	82.025	89.2179	83.6867	84.9765	3.76592	0.0722749
IR+3-MA	80.4927	86.9274	76.3251	81.2484	5.34139	0.0413967
										Control	Ly294002 20μmol/L	3-MA 5mmol/L	IR 5Gy	IR+Ly294002	IR+3-MA
De	72h								FaDu	0	3.4685	5.49651	4.35899	3.76592	5.34139
	1	2	3	mean	SD	P			Detroit	0	4.26771	6.59723	4.22264	2.69001	4.35251
Control	100	100	100	100	0
Ly294002 20μmol/L	94.443	98.2569	89.7371	94.1457	4.26771
3-MA 5mmol/L	91.2312	97.3209	84.1391	90.8971	6.59723
IR 5Gy	93.3724	91.2847	85.2417	89.9663	4.22264
IR+Ly294002	81.3408	84.6352	79.3045	81.7602	2.69001	0.0469206
IR+3-MA	80.4231	84.1188	75.4453	79.9957	4.35251	0.0465012

## Sheet: supportive data
FaDu-1	OD1-1	OD1-2	OD1-3	OD-mean	OD1	viablity	viablity%			De-1	OD1-1	OD1-2	OD1-3	OD-mean	OD1	viablity	viablity%
0	0.088	0.08	0.084	0.0844						0	0.092	0.087	0.088	0.0875
Control	0.643	0.657	0.704	0.65	0.5656	1	100			Control	0.723	0.756	0.745	0.741333	0.653833	1	100
Ly294002 20μmol/L	0.59	0.596	0.6	0.595333	0.510933	0.903347	90.3347			Ly294002 20μmol/L	0.694	0.713	0.708	0.705	0.6175	0.94443	94.443
3-MA 5mmol/L	0.613	0.599	0.608	0.606667	0.522267	0.923385	92.3385			3-MA 5mmol/L	0.687	0.681	0.536	0.684	0.5965	0.912312	91.2312
IR 5Gy	0.602	0.601	0.601	0.601333	0.516933	0.913956	91.3956			IR 5Gy	0.692	0.657	0.704	0.698	0.6105	0.933724	93.3724
IR+Ly294002	0.548	0.549	0.548	0.548333	0.463933	0.82025	82.025			IR+Ly294002	0.621	0.608	0.629	0.619333	0.531833	0.813408	81.3408
IR+3-MA	0.541	0.539	0.539	0.539667	0.455267	0.804927	80.4927			IR+3-MA	0.614	0.597	0.629	0.613333	0.525833	0.804231	80.4231
FaDu-2	OD2-1	OD2-2	OD2-3	OD-mean	OD2	viablity	viablity%			De-2	OD2-1	OD2-2	OD2-3	OD-mean	OD2	viablity	viablity%
0	0.079	0.081	0.089	0.083						0	0.089	0.086	0.086	0.087
Control	0.657	0.679	0.703	0.679667	0.596667	1	100			Control	0.637	0.572	0.601	0.603333	0.516333	1	100
Ly294002 20μmol/L	0.81	0.956	1.03	0.662	0.579	0.970391	97.0391			Ly294002 20μmol/L	0.607	0.59	0.586	0.594333	0.507333	0.982569	98.2569
3-MA 5mmol/L	0.68	0.57	0.7	0.65	0.567	0.950279	95.0279			3-MA 5mmol/L	0.448	0.579	0.6	0.5895	0.5025	0.973209	97.3209
IR 5Gy	1.005	0.865	0.998	0.667667	0.584667	0.979888	97.9888			IR 5Gy	0.569	0.547	0.559	0.558333	0.471333	0.912847	91.2847
IR+Ly294002	0.613	0.618	0.615	0.615333	0.532333	0.892179	89.2179			IR+Ly294002	0.492	0.523	0.525	0.524	0.437	0.846352	84.6352
IR+3-MA	0.527	0.611	0.667	0.601667	0.518667	0.869274	86.9274			IR+3-MA	0.507	0.521	0.536	0.521333	0.434333	0.841188	84.1188
FaDu-3	OD3-1	OD3-2	OD3-3	OD-mean	OD3	viablity	viablity%			De-3	OD3-1	OD3-2	OD3-3	OD-mean	OD3	viablity	viablity%
0	0.092	0.091	0.093	0.092						0	0.103	0.103	0.09	0.103
Control	0.658	0.668	0.648	0.658	0.566	1	100			Control	0.467	0.492	0.529	0.496	0.393	1	100
Ly294002 20μmol/L	0.631	0.592	0.67	0.631	0.539	0.952297	95.2297			Ly294002 20μmol/L	0.448	0.472	0.447	0.455667	0.352667	0.897371	89.7371
3-MA 5mmol/L	0.543	0.598	0.569	0.57	0.478	0.844523	84.4523			3-MA 5mmol/L	0.418	0.453	0.43	0.433667	0.330667	0.841391	84.1391
IR 5Gy	0.498	0.598	0.602	0.6	0.508	0.897527	89.7527			IR 5Gy	0.428	0.44	0.446	0.438	0.335	0.852417	85.2417
IR+Ly294002	0.554	0.578	0.565	0.565667	0.473667	0.836867	83.6867			IR+Ly294002	0.393	0.415	0.436	0.414667	0.311667	0.793045	79.3045
IR+3-MA	0.527	0.521	0.524	0.524	0.432	0.763251	76.3251			IR+3-MA	0.398	0.457	0.401	0.3995	0.2965	0.754453	75.4453
