# Supplementary material for: Inhibition of GRP78 abrogates radioresistance in oropharyngeal carcinoma cells after EGFR inhibition by cetuximab
Source: PLoS One. 2017 Dec 12;12(12):e0188932. doi: 10.1371/journal.pone.0188932 (PMC5726659; doi:10.1371/journal.pone.0188932)
Supplement: S4 Fig — (ZIP) [file pone.0188932.s004.zip › support file fig4/D.xlsx]

## Sheet: apoptosis
Fadu		Control	Ly294002 20μmol/l	3-MA 5mmol/l	IR 5Gy	IR+Ly294002	IR+3-MA				Control	Ly294002 20μmol/l	3-MA 5mmol/l	IR 5Gy	IR+Ly294002	IR+3-MA
	1	7.53759	6.82904	12.8732	10.3018	28.5854	24.7212			FaDu	9.72601	8.96284	12.7853	14.0002	24.0863	21.975
	2	7.81083	10.8553	8.70427	18.486	23.0559	21.1825			Detroit	10.9442	15.0946	15.289	18.6182	25.3175	28.8311
	3	13.8296	9.20421	16.7784	13.213	20.6175	20.0214
	mean	9.72601	8.96284	12.7853	14.0002	24.0863	21.975
	SD	3.55645	2.02393	4.03779	4.14853	4.08266	2.4481
					0.0398877	0.0455831
										SD	Control	Ly294002 20μmol/l	3-MA 5mmol/l	IR 5Gy	IR+Ly294002	IR+3-MA
										FaDu	3.55645	2.02393	4.03779	4.14853	4.08266	2.4481
De		Control	Ly294002 20μmol/l	3-MA 5mmol/l	IR 5Gy	IR+Ly294002	IR+3-MA			Detroit	3.30676	2.18503	2.44875	4.15153	5.28487	2.8335
	1	7.29737	12.7749	16.2942	17.5579	27.6047	31.2125
	2	11.7876	17.1138	12.4976	23.1971	29.0735	25.6974
	3	13.7475	15.395	17.0752	15.0996	19.2743	29.5835
	mean	10.9442	15.0946	15.289	18.6182	25.3175	28.8311
	SD	3.30676	2.18503	2.44875	4.15153	5.28487	2.8335
			0.14392	0.141406	0.0664583	0.0162192	0.00206278
					0.159318	0.0244647

## Sheet: support data
cell	invention	UL1(Annexin-V-/PI+)	DL1(Annexin-V+/PI+)	UR1(Annexin-V+/PI-)	DR1(Annexin-V-/PI-)	AI	AI
FaDu	Control	0.552	4.08	3.46	91.94	7.53759	7.53759
FaDu	Ly294002 20μmol/l	0.594	3.77	3.06	92.59	6.82904	6.82904
FaDu	3-MA 5mmol/l	0.895	7.95	4.92	86.21	12.8732	12.8732
FaDu	IR 5Gy	0.633	6.18	4.12	89.05	10.3018	10.3018
FaDu	IR+Ly294002	0.596	18.34	10.25	70.83	28.5854	28.5854
FaDu	IR+3-MA	0.552	16.86	7.57	73.84	24.7212	24.7212
De	Control	0.596	3.98	3.32	92.14	7.29737	7.29737
De	Ly294002 20μmol/l	0.552	6.82	5.95	86.64	12.7749	12.7749
De	3-MA 5mmol/l	0.594	8.57	7.72	83.09	16.2942	16.2942
De	IR 5Gy	0.895	11.4	6.15	81.51	17.5579	17.5579
De	IR+Ly294002	0.633	18.59	9.01	71.75	27.6047	27.6047
De	IR+3-MA	0.596	17.54	13.69	68.23	31.2125	31.2125
FaDu	Control	0.658	5.24	2.78	94	7.81083	7.81083
FaDu	Ly294002 20μmol/l	0.743	7.59	3.22	88.03	10.8553	10.8553
FaDu	3-MA 5mmol/l	0.973	5.81	2.71	88.39	8.70427	8.70427
FaDu	IR 5Gy	0.654	11.56	6.96	81.01	18.486	18.486
FaDu	IR+Ly294002	0.781	17.33	5.74	76.21	23.0559	23.0559
FaDu	IR+3-MA	0.632	15.7	5.43	77.99	21.1825	21.1825
De	Control	0.784	8.44	3.42	87.97	11.7876	11.7876
De	Ly294002 20μmol/l	0.937	14.69	2.68	83.19	17.1138	17.1138
De	3-MA 5mmol/l	0.649	7.98	4.46	86.45	12.4976	12.4976
De	IR 5Gy	1.037	17.84	5.02	74.65	23.1971	23.1971
De	IR+Ly294002	0.869	21.57	7.73	70.61	29.0735	29.0735
De	IR+3-MA	0.725	19.44	6.4	73.99	25.6974	25.6974
FaDu	Control	0.552	8.57	5.3	85.87	13.8296	13.8296
FaDu	Ly294002 20μmol/l	0.594	7.34	2.01	91.64	9.20421	9.20421
FaDu	3-MA 5mmol/l	0.895	13.29	3.35	81.64	16.7784	16.7784
FaDu	IR 5Gy	0.633	8.31	4.98	86.66	13.213	13.213
FaDu	IR+Ly294002	0.596	15.67	4.79	78.18	20.6175	20.6175
FaDu	IR+3-MA	0.552	16.02	4.22	80.3	20.0214	20.0214
De	Control	0.596	9.37	4.19	84.48	13.7475	13.7475
De	Ly294002 20μmol/l	0.552	12.55	2.91	84.41	15.395	15.395
De	3-MA 5mmol/l	0.594	9.65	7.32	81.82	17.0752	17.0752
De	IR 5Gy	0.895	13.86	1.18	83.67	15.0996	15.0996
De	IR+Ly294002	0.633	15.66	3.69	80.41	19.2743	19.2743
De	IR+3-MA	0.596	21.84	8.05	70.55	29.5835	29.5835
