# Supplementary material for: Inhibition of GRP78 abrogates radioresistance in oropharyngeal carcinoma cells after EGFR inhibition by cetuximab
Source: PLoS One. 2017 Dec 12;12(12):e0188932. doi: 10.1371/journal.pone.0188932 (PMC5726659; doi:10.1371/journal.pone.0188932)
Supplement: S5 Fig — (ZIP) [file pone.0188932.s005.zip]

Archive with 4 entries (3 files):
- support file fig5/
- support file fig5/A.xlsx
- support file fig5/B.xlsx
- support file fig5/C.xlsx
