# Supplementary material for: Inhibition of GRP78 abrogates radioresistance in oropharyngeal carcinoma cells after EGFR inhibition by cetuximab
Source: PLoS One. 2017 Dec 12;12(12):e0188932. doi: 10.1371/journal.pone.0188932 (PMC5726659; doi:10.1371/journal.pone.0188932)
Supplement: S5 Fig — (ZIP) [file pone.0188932.s005.zip › support file fig5/A.xlsx]

## Sheet: GRP78+Ce
FaDu	Dose	Negative siRNA			CTX+Negative siRNA			CTX+GRP78siRNA
	0	1	1	1	1	1	1	1	1	1
	2	0.77	0.72	0.85	0.72	0.7	0.73	0.5	0.6	0.66
	4	0.32	0.44	0.2	0.25	0.33	0.18	0.16	0.09	0.16
	6	0.06	0.08	0.13	0.03	0.04	0.07	0.02	0.03	0.05
						FaDuP Negative siRNA				CTX	CTX+GRP
	Best-fit values
	k	0.6379	0.7072	0.8442		D0	1.56764			1.41403	1.18455
	N	4.655	4.569	4.318		SER	1.10864	1.3234
	Std. Error					SF2	0.78			0.716667	0.586667
	k	0.08005	0.05573	0.09709		Dq	1.98752			1.86574	1.63216
	N	1.251	0.7622	1.057
	95% Confidence Intervals
	k	0.4596 to 0.8163	0.5830 to 0.8314	0.6279 to 1.060
	N	1.867 to 7.443	2.871 to 6.267	1.962 to 6.673
	Goodness of Fit
	Degrees of Freedom	10	10	10
	R square	0.9748	0.9919	0.9906
	Absolute Sum of Squares	0.04026	0.01385	0.01694
	Sy.x	0.06345	0.03722	0.04116
	Number of points
	Analyzed	12	12	12
De	Dose	Negative siRNA			CTX+Negative siRNA			CTX+GRP78siRNA
	0	1	1	1	1	1	1	1	1	1
	2	0.75	0.64	0.69	0.68	0.6	0.8	0.45	0.54	0.4
	4	0.3	0.23	0.2	0.28	0.35	0.17	0.15	0.07	0.09
	6	0.08	0.05	0.05	0.03	0.08	0.06	0.02	0.006	0.02
							FaDuP Negative siRNA				CTX	CTX+GRP
	Best-fit values
	k	0.6779	0.6443	0.8381			D0	1.47514			1.55207	1.19318
	N	3.979	3.706	3.007			SER	0.950435	1.23632
	Std. Error						SF2	0.693333			0.693333	0.463333
	k	0.05191	0.089	0.1156			Dq	1.76979			1.74954	1.27756
	N	0.6192	1.017	0.8459
	95% Confidence Intervals
	k	0.5623 to 0.7936	0.4460 to 0.8426	0.5807 to 1.096
	N	2.599 to 5.359	1.439 to 5.972	1.123 to 4.892
	Goodness of Fit
	Degrees of Freedom	10	10	10
	R square	0.9927	0.976	0.9924
	Absolute Sum of Squares	0.01211	0.0396	0.01373
	Sy.x	0.0348	0.06293	0.03705
	Number of points
	Analyzed	12	12	12

## Sheet: supportive data
cell	cycling	IR	number	clone1	clone2	clone3	clone mean	survival fraction	realative SR
FaDu-1	Negative siRNA	0	200	70	55	49	58	0.29	1
		2	200	32	59	43	44.6667	0.223333	0.770115
		4	600	45	67	55	55.6667	0.0927778	0.319923
		6	2000	26	33	45	34.6667	0.0173333	0.0597701
	CTX+Negative siRNA	0	200	56	51	60	55.6667	0.278333	1
		2	200	39	36	45	40	0.2	0.718563
		4	600	49	36	40	41.6667	0.0694444	0.249501
		6	2000	16	22	13	17	0.0085	0.0305389
	CTX+GRP78siRNA	0	200	61	50	63	58	0.29	1
		2	200	38	27	22	29	0.145	0.5
		4	600	26	37	19	27.3333	0.0455556	0.157088
		6	2000	12	7	18	12.3333	0.00616667	0.0212644
FaDu-2	Negative siRNA	0	200	40	69	57	55.3333	0.276667	1
		2	200	47	30	43	40	0.2	0.722892
		4	600	75	66	78	73	0.121667	0.439759
		6	2000	55	35	42	44	0.022	0.0795181
	CTX+Negative siRNA	0	200	47	69	60	58.6667	0.293333	1
		2	200	41	33	49	41	0.205	0.698864
		4	600	73	56	45	58	0.0966667	0.329545
		6	2000	19	28	23	23.3333	0.0116667	0.0397727
	CTX+GRP78siRNA	0	200	60	52	67	59.6667	0.298333	1
		2	200	34	43	30	35.6667	0.178333	0.597765
		4	600	17	13	20	16.6667	0.0277778	0.0931099
		6	2000	24	11	19	18	0.009	0.0301676
FaDu-3	Negative siRNA	0	200	51	61	40	50.6667	0.253333	1
		2	200	44	36	49	43	0.215	0.848684
		4	600	23	29	39	30.3333	0.0505556	0.199561
		6	2000	53	78	67	66	0.033	0.130263
	CTX+Negative siRNA	0	200	71	65	42	59.3333	0.296667	1
		2	200	52	45	33	43.3333	0.216667	0.730337
		4	600	25	37	34	32	0.0533333	0.179775
		6	2000	31	54	40	41.6667	0.0208333	0.0702247
	CTX+GRP78siRNA	0	200	78	70	51	66.3333	0.331667	1
		2	200	61	44	26	43.6667	0.218333	0.658291
		4	600	22	39	35	32	0.0533333	0.160804
		6	2000	33	28	39	33.3333	0.0166667	0.0502513
De-1	Negative siRNA	0	400	51	45	42	46	0.115	1
		2	500	42	35	53	43.3333	0.0866667	0.753623
		4	1000	30	32	42	34.6667	0.0346667	0.301449
		6	4000	52	36	22	36.6667	0.00916667	0.0797101
	CTX+Negative siRNA	0	200	86	58	32	58.6667	0.293333	1
		2	200	37	27	55	39.6667	0.198333	0.676136
		4	600	41	61	44	48.6667	0.0811111	0.276515
		6	4000	21	29	37	29	0.00725	0.0247159
	CTX+GRP78siRNA	0	200	43	53	64	53.3333	0.266667	1
		2	200	24	31	17	24	0.12	0.45
		4	600	23	27	24	24.6667	0.0411111	0.154167
		6	4000	24	15	25	21.3333	0.00533333	0.02
De-2	Negative siRNA	0	400	51	46	40	45.6667	0.114167	1
		2	500	34	30	46	36.6667	0.0733333	0.642336
		4	1000	25	18	36	26.3333	0.0263333	0.230657
		6	4000	18	29	21	22.6667	0.00566667	0.049635
	CTX+Negative siRNA	0	200	65	38	51	51.3333	0.256667	1
		2	200	35	26	31	30.6667	0.153333	0.597403
		4	600	52	40	68	53.3333	0.0888889	0.34632
		6	4000	75	98	70	81	0.02025	0.0788961
	CTX+GRP78siRNA	0	200	46	57	60	54.3333	0.271667	1
		2	200	29	35	24	29.3333	0.146667	0.539877
		4	600	14	8	10	10.6667	0.0177778	0.0654397
		6	4000	6	8	5	6.33333	0.00158333	0.00582822
De-3	Negative siRNA	0	400	48	42	39	43	0.1075	1
		2	500	27	38	46	37	0.074	0.688372
		4	1000	28	17	20	21.6667	0.0216667	0.20155
		6	4000	29	15	21	21.6667	0.00541667	0.0503876
	CTX+Negative siRNA	0	200	61	34	49	48	0.24	1
		2	200	45	37	32	38	0.19	0.791667
		4	600	21	29	22	24	0.04	0.166667
		6	4000	53	77	40	56.6667	0.0141667	0.0590278
	CTX+GRP78siRNA	0	200	59	42	60	53.6667	0.268333	1
		2	200	23	16	26	21.6667	0.108333	0.403727
		4	600	14	19	11	14.6667	0.0244444	0.0910973
		6	4000	21	14	29	21.3333	0.00533333	0.0198758
