# Supplementary material for: Inhibition of GRP78 abrogates radioresistance in oropharyngeal carcinoma cells after EGFR inhibition by cetuximab
Source: PLoS One. 2017 Dec 12;12(12):e0188932. doi: 10.1371/journal.pone.0188932 (PMC5726659; doi:10.1371/journal.pone.0188932)
Supplement: S5 Fig — (ZIP) [file pone.0188932.s005.zip › support file fig5/B.xlsx]

## Sheet: proliferation
FaDu	72h									Negative siRNA	Negative siRNA+CTX	Negative siRNA+IR	Negative siRNA+IR+CTX	GRP78 siRNA+IR+CTX
	1	2	3	mean	SD	P			FaDu	100	94.1849	93.7322	86.0666	74.7419
Negative siRNA	100	100	100	100	0				Detroit	100	96.9844	89.1076	91.0048	73.6237
Negative siRNA+CTX	94.4444	98.2993	89.8109	94.1849	4.25017
Negative siRNA+IR	89.2473	98.356	93.5932	93.7322	4.55594
Negative siRNA+IR+CTX	80.0179	91.9218	86.2601	86.0666	5.95428	0.151278
GRP78 siRNA+IR+CTX	68.0108	75.3968	80.8182	74.7419	6.4288	0.0139814
						0.0887711			SD	Negative siRNA	Negative siRNA+CTX	Negative siRNA+IR	Negative siRNA+IR+CTX	GRP78 siRNA+IR+CTX
									FaDu	0	4.25017	4.55594	5.95428	6.4288
									Detroit	0	3.43796	7.40942	4.81969	4.21033
De	72h
	1	2	3	mean	SD	P
Negative siRNA	100	100	100	100	0
Negative siRNA+CTX	98.8315	99.104	93.0178	96.9844	3.43796
Negative siRNA+IR	89.2405	81.6327	96.4497	89.1076	7.40942
Negative siRNA+IR+CTX	90.409	86.5107	96.0947	91.0048	4.81969	0.72893
GRP78 siRNA+IR+CTX	70.2532	72.2748	78.3432	73.6237	4.21033	0.0346144
						0.00928013

## Sheet: supportive data
FaDu-1	OD1-1	OD1-2	OD1-3	OD-mean	OD1	viablity	viablity%			De-1	OD1-1	OD1-2	OD1-3	OD-mean	OD1	viablity	viablity%
0	0.092	0.089	0.089	0.089						0	0.086	0.085	0.084	0.085
Negative siRNA	0.47	0.452	0.461	0.461	0.372	1	100			Negative siRNA	0.768	0.771	0.77	0.769667	0.684667	1	100
Negative siRNA+CTX	0.432	0.427	0.462	0.440333	0.351333	0.944444	94.4444			Negative siRNA+CTX	0.772	0.748	0.765	0.761667	0.676667	0.988315	98.8315
Negative siRNA+IR	0.425	0.429	0.409	0.421	0.332	0.892473	89.2473			Negative siRNA+IR	0.698	0.723	0.694	0.696	0.611	0.892405	89.2405
Negative siRNA+IR+CTX	0.364	0.401	0.395	0.386667	0.297667	0.800179	80.0179			Negative siRNA+IR+CTX	0.675	0.703	0.705	0.704	0.619	0.90409	90.409
GRP78 siRNA+IR+CTX	0.339	0.342	0.345	0.342	0.253	0.680108	68.0108			GRP78 siRNA+IR+CTX	0.576	0.698	0.424	0.566	0.481	0.702532	70.2532
FaDu-2	OD2-1	OD2-2	OD2-3	OD-mean	OD2	viablity	viablity%			De-2	OD2-1	OD2-2	OD2-3	OD-mean	OD2	viablity	viablity%
0	0.094	0.091	0.098	0.0943333						0	0.09	0.08	0.084	0.0846667
Negative siRNA	0.668	0.696	0.682	0.682	0.588	1	100			Negative siRNA	0.402	0.421	0.418	0.4195	0.334833	1	100
Negative siRNA+CTX	0.681	0.492	0.843	0.672	0.578	0.982993	98.2993			Negative siRNA+CTX	0.415	0.375	0.418	0.4165	0.331833	0.99104	99.104
Negative siRNA+IR	0.674	0.695	0.648	0.672333	0.578333	0.98356	98.356			Negative siRNA+IR	0.348	0.38	0.346	0.358	0.273333	0.816327	81.6327
Negative siRNA+IR+CTX	0.637	0.632	0.599	0.6345	0.5405	0.919218	91.9218			Negative siRNA+IR+CTX	0.374	0.373	0.376	0.374333	0.289667	0.865107	86.5107
GRP78 siRNA+IR+CTX	0.542	0.604	0.466	0.537333	0.443333	0.753968	75.3968			GRP78 siRNA+IR+CTX	0.319	0.327	0.334	0.326667	0.242	0.722748	72.2748
FaDu-3	OD3-1	OD3-2	OD3-3	OD-mean	OD3	viablity	viablity%			De-3	OD3-1	OD3-2	OD3-3	OD-mean	OD3	viablity	viablity%
0	0.078	0.082	0.081	0.0815						0	0.094	0.096	0.093	0.0943333
Negative siRNA	0.515	0.521	0.504	0.513333	0.431833	1	100			Negative siRNA	0.382	0.369	0.376	0.375667	0.281667	1	100
Negative siRNA+CTX	0.474	0.471	0.463	0.469333	0.387833	0.898109	89.8109			Negative siRNA+CTX	0.356	0.383	0.329	0.356	0.262	0.930178	93.0178
Negative siRNA+IR	0.485	0.473	0.499	0.485667	0.404167	0.935932	93.5932			Negative siRNA+IR	0.357	0.364	0.376	0.365667	0.271667	0.964497	96.4497
Negative siRNA+IR+CTX	0.436	0.459	0.467	0.454	0.3725	0.862601	86.2601			Negative siRNA+IR+CTX	0.381	0.358	0.355	0.364667	0.270667	0.960947	96.0947
GRP78 siRNA+IR+CTX	0.427	0.498	0.434	0.4305	0.349	0.808182	80.8182			GRP78 siRNA+IR+CTX	0.315	0.311	0.318	0.314667	0.220667	0.783432	78.3432
