# Supplementary material for: Inhibition of GRP78 abrogates radioresistance in oropharyngeal carcinoma cells after EGFR inhibition by cetuximab
Source: PLoS One. 2017 Dec 12;12(12):e0188932. doi: 10.1371/journal.pone.0188932 (PMC5726659; doi:10.1371/journal.pone.0188932)
Supplement: S5 Fig — (ZIP) [file pone.0188932.s005.zip › support file fig5/C.xlsx]

## Sheet: CTX GRP78apoptosis
Fadu		Negative siRNA	Negative siRNA+CTX	Negative siRNA+IR	Negative siRNA+IR+CTX	GRP78 siRNA+IR+CTX					Negative siRNA	Negative siRNA+CTX	Negative siRNA+IR	Negative siRNA+IR+CTX	GRP78 siRNA+IR+CTX
	1	8.62782	9.20686	11.1766	17.5987	21.6991				FaDu	10.949	11.7509	15.0824	20.5024	24.0801
	2	12.3376	15.5703	18.6662	18.4012	22.1726				Detroit	11.4095	11.6551	17.7643	19.513	28.8359
	3	11.8817	10.4754	15.4044	25.5073	28.3687
	mean	10.949	11.7509	15.0824	20.5024	24.0801
	SD	2.02311	3.36799	3.75521	4.35291	3.72153
					0.177815	0.0420634	0.340104
										SD	Negative siRNA	Negative siRNA+CTX	Negative siRNA+IR	Negative siRNA+IR+CTX	GRP78 siRNA+IR+CTX
										FaDu	2.02311	3.36799	3.75521	4.35291	3.72153
De		Negative siRNA	Negative siRNA+CTX	Negative siRNA+IR	Negative siRNA+IR+CTX	GRP78 siRNA+IR+CTX				Detroit	1.93665	2.23841	4.75672	4.616	3.64399
	1	9.20005	12.1223	13.6102	15.2362	24.6602
	2	12.813	13.6229	22.9533	24.4062	31.3726
	3	12.2156	9.21989	16.7296	18.8966	30.4748
	mean	11.4095	11.6551	17.7643	19.513	28.8359
	SD	1.93665	2.23841	4.75672	4.616	3.64399
					0.671426	0.0328915	0.0515997

## Sheet: support data
cell	invention	UL1(Annexin-V-/PI+)	DL1(Annexin-V+/PI+)	UR1(Annexin-V+/PI-)	DR1(Annexin-V-/PI-)	AI
FaDu	Negative siRNA	0.462	5.51	3.25	92.31	8.62782
FaDu	Negative siRNA+CTX	0.601	6.29	2.87	89.73	9.20686
FaDu	Negative siRNA+IR	0.956	8.54	2.73	88.61	11.1766
FaDu	Negative siRNA+IR+CTX	0.621	11.64	5.76	80.85	17.5987
FaDu	GRP78 siRNA+IR+CTX	0.579	17.52	4.27	78.05	21.6991
De	Negative siRNA	0.642	6.43	2.98	92.23	9.20005
De	Negative siRNA+CTX	0.783	8.59	3.86	89.47	12.1223
De	Negative siRNA+IR	0.846	9.39	4.27	85.86	13.6102
De	Negative siRNA+IR+CTX	0.654	11.49	3.89	84.91	15.2362
De	GRP78 siRNA+IR+CTX	0.579	19.03	5.99	75.86	24.6602
FaDu	Negative siRNA	0.493	7.58	4.89	88.11	12.3376
FaDu	Negative siRNA+CTX	0.617	11.57	3.95	83.54	15.5703
FaDu	Negative siRNA+IR	0.893	16.77	2.02	80.98	18.6662
FaDu	Negative siRNA+IR+CTX	0.598	15.32	3.09	81.04	18.4012
FaDu	GRP78 siRNA+IR+CTX	0.643	19.54	2.6	77.07	22.1726
De	Negative siRNA	0.573	8.96	3.92	87.07	12.813
De	Negative siRNA+CTX	0.685	7.88	5.73	85.61	13.6229
De	Negative siRNA+IR	0.798	18.31	4.31	75.13	22.9533
De	Negative siRNA+IR+CTX	0.752	19.86	4.72	75.38	24.4062
De	GRP78 siRNA+IR+CTX	0.683	24.32	7.11	68.07	31.3726
FaDu	Negative siRNA	0.681	9.6	2.46	88.76	11.8817
FaDu	Negative siRNA+CTX	0.579	8.39	2.1	89.07	10.4754
FaDu	Negative siRNA+IR	0.856	13.52	1.91	83.88	15.4044
FaDu	Negative siRNA+IR+CTX	0.633	21.03	4.45	73.78	25.5073
FaDu	GRP78 siRNA+IR+CTX	0.617	24.85	3.41	70.74	28.3687
De	Negative siRNA	0.631	8.94	3.36	87.76	12.2156
De	Negative siRNA+CTX	0.552	7.02	2.39	92.1	9.21989
De	Negative siRNA+IR	0.843	13.47	3.24	82.33	16.7296
De	Negative siRNA+IR+CTX	0.566	16.53	2.5	81.11	18.8966
De	GRP78 siRNA+IR+CTX	0.732	26.71	3.93	69.17	30.4748
