# Supplementary material for: Inhibition of GRP78 abrogates radioresistance in oropharyngeal carcinoma cells after EGFR inhibition by cetuximab
Source: PLoS One. 2017 Dec 12;12(12):e0188932. doi: 10.1371/journal.pone.0188932 (PMC5726659; doi:10.1371/journal.pone.0188932)
Supplement: S6 Fig — (ZIP) [file pone.0188932.s006.zip]

Archive with 8 entries (5 files):
- support file fig.6/
- support file fig.6/A/
- support file fig.6/A/EGFR.jpg
- support file fig.6/A/GRP78.jpg
- support file fig.6/B/
- support file fig.6/B/EGFR.jpg
- support file fig.6/B/GRP78.jpg
- support file fig.6/C.xlsx
