# Supplementary material for: Inhibition of GRP78 abrogates radioresistance in oropharyngeal carcinoma cells after EGFR inhibition by cetuximab
Source: PLoS One. 2017 Dec 12;12(12):e0188932. doi: 10.1371/journal.pone.0188932 (PMC5726659; doi:10.1371/journal.pone.0188932)
Supplement: S6 Fig — (ZIP) [file pone.0188932.s006.zip › support file fig.6/C.xlsx]

## Sheet: Sheet1
OS	status	EGFR GRP78	EGFR	GRP78
95	0	1	0	0
8	1	4	1	1
90	0	1	0	0
17	1	4	1	1
19	1	4	1	1
9	1	4	1	1
14	1	4	1	1
87	0	4	1	1
87	0	3	1	0
8	1	4	1	1
83	0	2	0	1
25	1	4	1	1
12	1	4	1	1
83	0	3	1	0
23	1	4	1	1
82	0	4	1	1
80	0	2	0	1
19	1	4	1	1
11	1	4	1	1
20	1	4	1	1
78	0	1	0	0
15	1	4	1	1
26	1	4	1	1
11	1	4	1	1
13	1	4	1	1
25	1	4	1	1
25	1	4	1	1
9	1	4	1	1
38	1	4	1	1
73	0	1	0	0
13	1	4	1	1
46	0	1	0	0
20	1	4	1	1
72	0	3	1	0
15	1	4	1	1
19	1	4	1	1
22	1	4	1	1
70	0	4	1	1
13	1	4	1	1
17	1	4	1	1
60	0	4	1	1
22	1	4	1	1
11	1	4	1	1
69	0	1	0	0
39	1	4	1	1
22	1	3	1	0
68	0	1	0	0
29	1	1	0	0
67	0	2	0	1
65	0	3	1	0
15	1	3	1	0
28	1	2	0	1
64	0	4	1	1
64	0	3	1	0
23	1	4	1	1
43	1	4	1	1
63	0	4	1	1
22	1	4	1	1
61	0	4	1	1
61	0	4	1	1
25	1	4	1	1
13	1	4	1	1
28	1	4	1	1
6	1	4	1	1
55	0	4	1	1
50	0	3	1	0
36	1	4	1	1
50	0	4	1	1
28	1	4	1	1
15	1	4	1	1
47	0	3	1	0
21	1	4	1	1
46	0	4	1	1
46	0	1	0	0
19	1	4	1	1
43	0	4	1	1
10	1	4	1	1
40	0	1	0	0
39	0	2	0	1
6	1	3	1	0
